# Supplementary material for: Use of Mass Spectrometry to Profile Peptides in Whey Protein Isolate Medium Fermented by Lactobacillus helveticus LH-2 and Lactobacillus acidophilus La-5
Source: Front Nutr. 2019 Oct 15;6:152. doi: 10.3389/fnut.2019.00152 (PMC6803757; doi:10.3389/fnut.2019.00152)
Supplement: Supplementary Table S1 — Information used to identify peptides in unfermented control medium and media fermented by strain La-5 or LH-2. [file Table_1.XLSX]

## Sheet: Ark2
Protein accession	Peptide	-10lgP	Mass	m/z	Length	PTM	Peptide start	Peptide end	Control	La-5	LH-2
sp|P02662|CASA1_BOVIN	KHQGLPQEVL	31.73	1147.63	574.823	10		22	31	X
sp|P02662|CASA1_BOVIN	KHQGLPQ	35.63	806.44	404.227	7		22	28	X
sp|P02662|CASA1_BOVIN	GLPQEVLNENLLRF	30.87	1640.89	821.448	14		25	38	X
sp|P02662|CASA1_BOVIN	LPQEVLNENLLR	49.04	1436.8	719.404	12		26	37		X
sp|P02662|CASA1_BOVIN	LPQEVLNENL	28.13	1167.61	584.815	10		26	35		X
sp|P02662|CASA1_BOVIN	EVLNENLLRFF	47.71	1392.74	697.374	11		29	39	X
sp|P02662|CASA1_BOVIN	EVLNENLLRF	33.28	1245.67	623.839	10		29	38	X
sp|P02662|CASA1_BOVIN	FVAPFPEVFGKEKV	43.9	1592.86	531.958	14		39	52	X
sp|P02662|CASA1_BOVIN	FVAPFPEVFGKEK	46.26	1493.79	498.937	13		39	51	X
sp|P02662|CASA1_BOVIN	FVAPFPEVFGK	41.67	1236.65	619.332	11		39	49	X
sp|P02662|CASA1_BOVIN	FVAPFPEVF	28.48	1051.54	526.774	9		39	47	X
sp|P02662|CASA1_BOVIN	VAPFPEVFGKEKV	45.63	1445.79	723.899	13		40	52	X
sp|P02662|CASA1_BOVIN	VAPFPEVFGKEK	33.2	1346.72	449.913	12		40	51	X
sp|P02662|CASA1_BOVIN	VAPFPEVFGKE	32.6	1218.63	610.325	11		40	50	X
sp|P02662|CASA1_BOVIN	VAPFPEV	28.76	757.401	379.706	7		40	46	X
sp|P02662|CASA1_BOVIN	VAPFPE	33.17	658.333	330.173	6		40	45	X
sp|P02662|CASA1_BOVIN	APFPEVFGK	36.64	990.517	496.264	9		41	49		X
sp|P02662|CASA1_BOVIN	HIQKEDVPSER	41.13	1336.67	669.341	11		95	105	X
sp|P02662|CASA1_BOVIN	HIQKEDVPS	31.54	1051.53	526.774	9		95	103	X
sp|P02662|CASA1_BOVIN	YKVPQLEIVPN	30.75	1298.72	650.368	11		119	129	X
sp|P02662|CASA1_BOVIN	VPQLEIVPNSAEER	31.85	1579.82	790.913	14		121	134		X
sp|P02662|CASA1_BOVIN	VPQLEIVPN	30.45	1007.57	504.789	9		121	129	X
sp|P02662|CASA1_BOVIN	SMKEGIHAQ	29.53	1015.48	508.744	9	Oxidation (M)	137	145	X
sp|P02662|CASA1_BOVIN	KEGIHAQQKEPMIGVN	39.06	1777.91	889.961	16		139	154	X
sp|P02662|CASA1_BOVIN	NPIGSENSEKTTMP	27.41	1503.69	752.851	14		199	212		X
sp|P02663|CASA2_BOVIN	VKITVDDKHYQ	46.94	1344.7	673.357	11		84	94	X
sp|P02663|CASA2_BOVIN	ITVDDKHYQK	41.11	1245.64	623.825	10		86	95	X
sp|P02663|CASA2_BOVIN	LYQGPIVLNPWDQVK	51.75	1768.95	885.477	15		114	128	X
sp|P02663|CASA2_BOVIN	YQGPIVLNPWDQVK	46.82	1655.87	828.936	14		115	128	X
sp|P02663|CASA2_BOVIN	NAVPITPTL	29.63	924.528	463.272	9		130	138			X
sp|P02663|CASA2_BOVIN	NAVPITPT	28.94	811.444	406.729	8		130	137	X
sp|P02663|CASA2_BOVIN	STEVFTKK	27.94	938.507	470.26	8		158	165	X
sp|P02663|CASA2_BOVIN	KTKLTEEEKNRLN	44.79	1601.87	801.941	13		165	177	X
sp|P02663|CASA2_BOVIN	KTKLTEEEKN	26.98	1218.65	610.325	10		165	174	X
sp|P02663|CASA2_BOVIN	TKLTEEEKNRLN	40.79	1473.78	737.895	12		166	177	X
sp|P02663|CASA2_BOVIN	TKLTEEEKNRL	33.07	1359.74	454.252	11		166	176	X
sp|P02663|CASA2_BOVIN	NFLKKISQ	31.66	976.571	489.293	8		177	184			X
sp|P02666|CASB_BOVIN	RELEELNVPGEIVE	40.33	1624.83	813.423	14		16	29	X
sp|P02666|CASB_BOVIN	RELEELNVPGE	34.37	1283.64	642.822	11		16	26			X
sp|P02666|CASB_BOVIN	ELEELNVPGE	31.87	1127.53	564.771	10		17	26			X
sp|P02666|CASB_BOVIN	EELNVPGEIVES	37.17	1313.63	657.824	12		19	30		X
sp|P02666|CASB_BOVIN	ELNVPGEIVES	32.85	1184.59	593.302	11		20	30		X
sp|P02666|CASB_BOVIN	ELNVPGEIVE	29.2	1097.56	549.788	10		20	29			X
sp|P02666|CASB_BOVIN	VESLSSSEESITRIN	32.15	1649.81	825.915	15		28	42			X
sp|P02666|CASB_BOVIN	VESLSSSEESITR	30.88	1422.68	712.351	13		28	40			X
sp|P02666|CASB_BOVIN	SLSSSEESITRIN	36.96	1421.7	711.858	13		30	42			X
sp|P02666|CASB_BOVIN	SSSEESITRIN	45.06	1221.58	611.801	11		32	42		X	X
sp|P02666|CASB_BOVIN	SEESITRIN	32.59	1047.52	524.767	9		34	42		X
sp|P02666|CASB_BOVIN	QSEEQQQTEDELQ	32.27	1590.66	796.34	13		49	61			X
sp|P02666|CASB_BOVIN	DELQDKIHPFAQTQ	55.71	1668.81	835.409	14		58	71			X
sp|P02666|CASB_BOVIN	DELQDKIHPFAQ	40.89	1439.7	720.854	12		58	69			X
sp|P02666|CASB_BOVIN	DELQDKIHPF	37.4	1240.61	621.312	10		58	67			X
sp|P02666|CASB_BOVIN	ELQDKIHPFAQTQ	37.86	1553.78	777.898	13		59	71	X
sp|P02666|CASB_BOVIN	ELQDKIHPF	38.45	1125.58	563.797	9		59	67	X		X
sp|P02666|CASB_BOVIN	DKIHPFAQTQSL	30.54	1383.71	692.859	12		62	73			X
sp|P02666|CASB_BOVIN	DKIHPFAQTQS	51.59	1270.63	636.32	11		62	72	X		X
sp|P02666|CASB_BOVIN	DKIHPFAQTQ	44.66	1311.66	656.836	10		62	71	X
sp|P02666|CASB_BOVIN	DKIHPFAQT	37.86	1553.78	777.898	9		62	70	X		X
sp|P02666|CASB_BOVIN	DKIHPFA	35.57	1183.6	592.804	7		62	68			X
sp|P02666|CASB_BOVIN	KIHPFAQTQ	42.59	1183.6	592.804	9		63	71	X		X
sp|P02666|CASB_BOVIN	AQTQSLVYPFPGPIPN	34.57	1727.89	864.949	16		68	83	X
sp|P02666|CASB_BOVIN	SLVYPFPGPIPN	34.57	1727.89	864.949	12		72	83	X
sp|P02666|CASB_BOVIN	LVYPFPGPIPN	34.57	1727.89	864.949	11		73	83	X
sp|P02666|CASB_BOVIN	VYPFPGPIPN	30.57	1212.65	607.332	10		74	83	X
sp|P02666|CASB_BOVIN	VYPFPGPI	30.57	1212.65	607.332	8		74	81	X
sp|P02666|CASB_BOVIN	YPFPGPIHNSLPQ	28.79	1465.74	733.875	13		75	87			X
sp|P02666|CASB_BOVIN	FPGPIHNS	28.18	867.424	434.718	8		77	84			X
sp|P02666|CASB_BOVIN	SLPQNIPPLTQTPVVVPPFLQPEVM	32.75	2756.48	919.83	25	Oxidation (M)	84	108	X
sp|P02666|CASB_BOVIN	SLPQNIPPLTQTPV	30.96	1503.83	752.919	14		84	97	X
sp|P02666|CASB_BOVIN	LPQNIPPLTQTPV	35.7	1416.8	709.406	13		85	97			X
sp|P02666|CASB_BOVIN	LPQNIPPL	27.34	890.523	446.264	8		85	92	X
sp|P02666|CASB_BOVIN	NIPPLTQTPVVVPPFLQPEVM	34.23	2331.25	778.091	21	Oxidation (M)	88	108	X
sp|P02666|CASB_BOVIN	IPPLTQTPVVVPP	28.4	1356.8	679.411	13		89	101			X
sp|P02666|CASB_BOVIN	TQTPVVVPPFLQPEVM	39.74	1796.94	899.475	16	Oxidation (M)	93	108	X
sp|P02666|CASB_BOVIN	TQTPVVVPPFLQPE	32.24	1550.83	776.422	14		93	106	X
sp|P02666|CASB_BOVIN	TPVVVPPFL	33.03	967.574	484.797	9		95	103			X
sp|P02666|CASB_BOVIN	TPVVVPPF	30.32	854.49	428.25	8		95	102	X
sp|P02666|CASB_BOVIN	PVVVPPFLQPEV	32.85	1319.75	660.884	12		96	107	X
sp|P02666|CASB_BOVIN	PVVVPPFLQPE	31.24	1220.68	611.347	11		96	106			X
sp|P02666|CASB_BOVIN	VVVPPFLQPEVM	34.52	1353.74	677.872	12		97	108	X
sp|P02666|CASB_BOVIN	VVVPPFL	27.84	769.474	385.742	7		97	103			X
sp|P02666|CASB_BOVIN	VVPPFLQPEVM	36.28	1254.67	628.34	11		98	108	X
sp|P02666|CASB_BOVIN	VVPPFLQPE	28.65	1024.56	513.284	9		98	106	X
sp|P02666|CASB_BOVIN	VVPPFL	31.92	670.405	336.209	6		98	103			X
sp|P02666|CASB_BOVIN	VMGVSKVKEAMAPKH	41.04	1610.86	806.441	15		107	121			X
sp|P02666|CASB_BOVIN	VMGVSKVKE	37.34	975.542	326.19	9		107	115			X
sp|P02666|CASB_BOVIN	GVSKVKEAMAPKH	37.14	1380.75	691.38	13		109	121		X	X
sp|P02666|CASB_BOVIN	GVSKVKEAMAPK	38.97	1259.69	630.848	12	Oxidation (M)	109	120	X	X	X
sp|P02666|CASB_BOVIN	GVSKVKEAM	30.55	947.511	474.764	9		109	117			X
sp|P02666|CASB_BOVIN	KVKEAMAPK	30.95	1000.57	334.535	9		112	120			X
sp|P02666|CASB_BOVIN	VKEAMAPK	32.77	872.479	291.833	8		113	120	X
sp|P02666|CASB_BOVIN	HKEMPFPKYPVEPF	35.98	1760.86	881.432	14	Oxidation (M)	121	134	X
sp|P02666|CASB_BOVIN	EMPFPKYPVEPF	34.46	1479.71	740.861	12		123	134	X
sp|P02666|CASB_BOVIN	TESQSLTLTDVEN	30.06	1435.67	718.837	13		135	147			X
sp|P02666|CASB_BOVIN	DVENLHLPLPLLQ	30.71	1499.83	750.92	13		144	156			X
sp|P02666|CASB_BOVIN	DVENLHLPLPL	32.27	1258.69	630.355	11		144	154		X	X
sp|P02666|CASB_BOVIN	DVENLHLP	32.14	935.471	468.744	8		144	151			X
sp|P02666|CASB_BOVIN	VENLHLPLPLLQ	42.77	1384.81	693.406	12		145	156			X
sp|P02666|CASB_BOVIN	NLHLPLPLLQSW	28.27	1429.81	715.906	12		147	158	X
sp|P02666|CASB_BOVIN	NLHLPLPLLQ	29.28	1156.7	579.354	10		147	156	X		X
sp|P02666|CASB_BOVIN	NLHLPLPLL	30.07	1028.64	515.323	9		147	155	X
sp|P02666|CASB_BOVIN	LHLPLPLLQS	30.07	1129.69	565.847	10		148	157			X
sp|P02666|CASB_BOVIN	LHLPLPLLQ	33.22	1042.65	522.334	9		148	156	X		X
sp|P02666|CASB_BOVIN	HLPLPLLQ	30.6	929.57	465.79	8		149	156			X
sp|P02666|CASB_BOVIN	SWMHQPHQPLPPT	37.2	1570.74	786.374	13	Oxidation (M)	157	169	X
sp|P02666|CASB_BOVIN	MHQPHQPLPPT	39.95	1281.63	641.821	11		159	169	X
sp|P02666|CASB_BOVIN	HQPHQPLPPT	52.67	1150.59	576.297	10		160	169	X
sp|P02666|CASB_BOVIN	SLSQSKVLPVPQK	27.81	1409.82	470.951	13		179	191			X
sp|P02666|CASB_BOVIN	SLSQSKVLPVPQ	32.84	1281.73	641.869	12		179	190	X
sp|P02666|CASB_BOVIN	SQSKVLPVPQ	31.39	1081.61	541.815	10		181	190			X
sp|P02666|CASB_BOVIN	LPVPQKAVPYPQ	39.54	1335.76	668.884	12		186	197			X
sp|P02666|CASB_BOVIN	KAVPYPQRDMPIQ	27.83	1557.8	779.905	13	Oxidation (M)	191	203	X
sp|P02666|CASB_BOVIN	KAVPYPQRDMP	30.25	1300.66	651.338	11		191	201	X
sp|P02666|CASB_BOVIN	KAVPYPQ	40.01	801.438	401.725	7		191	197	X
sp|P02666|CASB_BOVIN	RDMPIQAFLLY	38.65	1365.71	683.857	11		198	208	X
sp|P02666|CASB_BOVIN	RDMPIQAFLL	34.89	1202.65	602.328	10		198	207	X
sp|P02666|CASB_BOVIN	RDMPIQAF	31.02	976.48	489.244	8		198	205	X
sp|P02666|CASB_BOVIN	DMPIQAFLLY	30.25	1381.71	691.859	10	Oxidation (M)	199	208	X
sp|P02666|CASB_BOVIN	LLYQEPVLGPVRGPFPIIV	48.73	2106.22	1054.11	19		206	224	X
sp|P02666|CASB_BOVIN	LLYQEPVLGPVRGPFP	41	1780.99	891.495	16		206	221	X
sp|P02666|CASB_BOVIN	LYQEPVLGPVRGPFPIIV	37.3	1993.14	997.572	18		207	224	X
sp|P02666|CASB_BOVIN	YQEPVLGPVRGPFPIIV	49.77	1880.06	941.03	17		208	224	X
sp|P02666|CASB_BOVIN	YQEPVLGPVRGPFPII	43.93	1780.99	891.495	16		208	223	X
sp|P02666|CASB_BOVIN	YQEPVLGPVRGPFPI	38.6	1667.9	834.953	15		208	222	X
sp|P02666|CASB_BOVIN	YQEPVLGPVRGPFP	40.84	1554.82	778.413	14		208	221	X
sp|P02666|CASB_BOVIN	QEPVLGPVRGPFPIIV	45.2	1716.99	859.501	16		209	224	X
sp|P02666|CASB_BOVIN	QEPVLGPVRGPFPII	34.67	1617.92	809.965	15		209	223	X
sp|P02666|CASB_BOVIN	EPVLGPVRGPFPIIV	39.28	1588.93	795.471	15		210	224	X
sp|P02668|CASK_BOVIN	IPIQYVL	28.53	844.506	423.259	7		47	53	X
sp|P02668|CASK_BOVIN	YYQQKPVALINN	36.74	1449.76	725.886	12		63	74	X
sp|P02668|CASK_BOVIN	YYQQKPVA	31.3	995.508	498.759	8		63	70	X
sp|P02668|CASK_BOVIN	YQQKPVALINN	35.22	1286.7	644.355	11		64	74	X
sp|P02668|CASK_BOVIN	MAIPPKKNQDKTEIPTIN	30.55	2053.09	685.37	18	Oxidation (M)	127	144	X
sp|P02668|CASK_BOVIN	AIPPKKNQDKTEIPTIN	31.3	1906.05	954.03	17		128	144	X
sp|P02668|CASK_BOVIN	QDKTEIPTINT	34.01	1258.64	630.327	11		135	145			X
sp|P02668|CASK_BOVIN	QDKTEIPTIN	28.78	1157.59	579.801	10		135	144			X
sp|P02668|CASK_BOVIN	EIPTINT	29.15	786.412	394.211	7		139	145			X
sp|P02668|CASK_BOVIN	IASGEPTSTPTIE	31.16	1301.63	651.824	13		146	158			X
sp|P02668|CASK_BOVIN	EASPEVIESPPEIN	28.08	1509.72	755.867	14		168	181			X
sp|P02668|CASK_BOVIN	SPEVIESPPEIN	41.16	1309.64	655.823	12		170	181			X
sp|P02668|CASK_BOVIN	EVIESPPEINTVQVTST	38.25	1841.93	921.966	17		172	188			X
sp|P02668|CASK_BOVIN	EVIESPPEINTVQVT	50.66	1653.85	827.928	15		172	186			X
sp|P02668|CASK_BOVIN	EVIESPPEINTVQ	47.08	1453.73	727.869	13		172	184			X
sp|P02668|CASK_BOVIN	EVIESPPEIN	46.78	1125.56	563.784	10		172	181			X
sp|P02668|CASK_BOVIN	VIESPPEINTVQ	37.05	1324.69	663.348	12		173	184			X
sp|P02668|CASK_BOVIN	VIESPPEINT	41.29	1097.56	549.788	10		173	182			X
sp|P02668|CASK_BOVIN	VIESPPEIN	33.18	996.513	499.262	9		173	181			X
sp|P02668|CASK_BOVIN	SPPEINTVQVTST	30.28	1371.69	686.855	13		176	188			X
sp|P02668|CASK_BOVIN	TVQVTSTAV	33.86	904.487	453.25	9		182	190	X
sp|P02754|LACB_BOVIN	LIVTQTMKGLDIQK	50.79	1586.91	794.457	14		17	30	X
sp|P02754|LACB_BOVIN	LIVTQTMKGLDIQ	55.12	1458.81	730.411	13		17	29	X
sp|P02754|LACB_BOVIN	LIVTQTMKGLDI	30.16	1330.75	666.38	12		17	28	X
sp|P02754|LACB_BOVIN	LIVTQTMKGLD	44.48	1217.67	609.84	11		17	27	X
sp|P02754|LACB_BOVIN	LIVTQTMKG	40.89	1005.55	503.782	9	Oxidation (M)	17	25	X
sp|P02754|LACB_BOVIN	LIVTQTMK	36.96	948.531	475.271	8	Oxidation (M)	17	24	X
sp|P02754|LACB_BOVIN	LIVTQTM	31.71	820.437	411.223	7	Oxidation (M)	17	23	X
sp|P02754|LACB_BOVIN	IVTQTMKGLDIQK	36.55	1489.82	745.913	13	Oxidation (M)	18	30	X
sp|P02754|LACB_BOVIN	IVTQTMKGLD	50.97	1233.66	617.838	10	Oxidation (M)	18	27			X
sp|P02754|LACB_BOVIN	IVTQTMK	29.13	819.452	410.732	7		18	24	X
sp|P02754|LACB_BOVIN	VTQTMKGLDIQK	29.59	1376.73	689.372	12	Oxidation (M)	19	30	X
sp|P02754|LACB_BOVIN	QTMKGLDIQK	32.97	1160.62	581.317	10		21	30	X
sp|P02754|LACB_BOVIN	TMKGLDIQK	32.19	1048.56	525.287	9	Oxidation (M)	22	30	X
sp|P02754|LACB_BOVIN	MKGLDIQK	27.21	931.516	466.764	8		23	30	X
sp|P02754|LACB_BOVIN	GLDIQKVAGTW	40.54	1186.63	594.319	11		25	35		X
sp|P02754|LACB_BOVIN	GLDIQKVAGT	33.52	1000.56	501.287	10		25	34		X	X
sp|P02754|LACB_BOVIN	AASDISLLDAQSAPLR	28.5	1626.86	814.431	16		41	56			X
sp|P02754|LACB_BOVIN	DISLLDAQSAPLR	34.59	1397.75	699.88	13		44	56			X
sp|P02754|LACB_BOVIN	IIAEKTKIPA	29.58	1082.67	542.341	10		87	96	X
sp|P02754|LACB_BOVIN	KIDALNENK	42.18	1043.56	522.787	9		99	107	X
sp|P02754|LACB_BOVIN	IDALNENK	28.55	915.466	458.739	8		100	107	X
sp|P02754|LACB_BOVIN	VLVLDTDYK	41.73	1064.58	533.294	9		108	116	X
